# Supplementary material for: RhythmicDB: A Database of Predicted Multi-Frequency Rhythmic Transcripts
Source: Front Genet. 2022 Jun 14;13:882044. doi: 10.3389/fgene.2022.882044 (PMC9237250; doi:10.3389/fgene.2022.882044)
Supplement: Supplementary file 2 [file Table1.XLSX]

## Sheet: Guide
S1	Features of analyzed datasets: EBI ArrayExpress identifier (or NCBI GEO identifier); customized dataset name ("NNNN_Cond", i.e.: experimentID_condition"); Array Platform identifier; total number of
	elements in the Array Platform (or sequence targets for RNA-sequencing experiments); dataset structure (initial - final time point; interval between consecutive point; replicates per point); organism name and symbol;
	sample typology and experimental conditions.
S2	Significant elements per analyzed dataset; results are given as absolute numbers and percentages and are sub-divided per tested periodicity and significance cut-offs (p-value ≤ 0.05 or q-value ≤ 0.05, both tools).
S3	List of circadian rhythm associated genes across analyzed experiments/organisms; "method/s" column indicates method/s by which they have been detected (MC, BC); underlined "MC" or "BC" indicate
	that more stringent statistical significance (q-value ≤ 0.05)
S4	Features of the main specialized resources for circadian/ultra-dian validated and predicted genes across species.

## Sheet: S1
#	ArrayExpress /GEO ID	Splitted Datasets by Experiment	Array Platform / NGS	# elements (array/NGS)	Dataset structure	Organism [abbreviated symbol]	Sample type/ conditions
1	E-GEOD-11469	E-GEOD-11469	GPL6865	2304	0-18 (+6) x 8	Homo sapiens [Hsa]	Oral mucosa
2	E-GEOD-11516	E-GEOD-11516	GPL6880	46628	4-48 (+4) x 3	Mus musculus [Mmu]	Liver
3	E-GEOD-13949	E-GEOD-13949	GPL6244	33297	24-71 (+1)	Homo sapiens	U2OS fibroblasts
4	E-GEOD-16422	E-GEOD-16422	GPL8644	7901	3-24 (+3) x 3	Ostreococcus tauri [Ota]	Unicellular eukaryotic organism
5	E-GEOD-17627	E-GEOD-17627_AI	A-AFFY-35	18952	3-23 (+4) x 2	Drosophila melanogaster [Dme]	Adult insect head (control samples); AGO immunoprecipitation as RNA isolation technique
6	E-GEOD-17627	E-GEOD-17627_IL	A-AFFY-35	18952	3-23 (+4) x 2	Drosophila melanogaster [Dme]	Adult insect head (control samples); initial lysate as RNA isolation technique
7	E-GEOD-18827	E-GEOD-18827	GPL4592	16384	24-72 (+4) x 2	Glycine max [Gma]	Seedlings
8	E-GEOD-19271	E-GEOD-19271	GPL198	22810	49-93 (+4) x 2	Arabidopsis thaliana [Ath]	Plant aerial tissue
9	E-GEOD-20635	E-GEOD-20635	GPL1335	31099	0-24 (+2) x 3	Rattus norvegicus [Rno]	Abdominal adipose tissue
10	E-GEOD-21658	E-GEOD-21658_DD	GPL6941	18432	4-24 (+4) x 3	Acropora millepora [Ami]	Coral colony; constant dark cycle (light treatment)
11	E-GEOD-21658	E-GEOD-21658_LD	GPL6941	18432	4-24 (+4) x 3	Acropora millepora [Ami]	Coral colony; light/dark cycle (light treatment)
12	E-GEOD-22585	E-GEOD-22585_BODY_DD	GPL1321	22769	0-48 (+4) x 2	Anopheles gambiae [Aga]	Adult insect body; constant dark (light treatment)
13	E-GEOD-22585	E-GEOD-22585_BODY_LD	GPL1321	22769	0-48 (+4) x 2	Anopheles gambiae [Aga]	Adult insect body; light/dark (light treatment)
14	E-GEOD-22585	E-GEOD-22585_HEAD_DD	GPL1321	22769	0-48 (+4) x 2	Anopheles gambiae [Aga]	Adult insect head; constant dark (light treatment)
15	E-GEOD-22585	E-GEOD-22585_HEAD_LD	GPL1321	22769	0-48 (+4) x 2	Anopheles gambiae [Aga]	Adult insect head; light/dark (light treatment)
16	E-GEOD-23528	E-GEOD-23528_LD-CC_exp6	GPL200	22625	2-46 (+4)	Caenorhabditis elegans [Cel]	Adult organism (nematode); light/dark + constant cold (environmental conditions); experiment 6
17	E-GEOD-23528	E-GEOD-23528_LD-DD_exp4	GPL200	22625	2-46 (+4)	Caenorhabditis elegans [Cel]	Adult organism (nematode); Light/dark + constant darkness (environmental conditions); experiment 4
18	E-GEOD-23528	E-GEOD-23528_WC-CC_exp4	GPL200	22625	2-46 (+4)	Caenorhabditis elegans [Cel]	Adult organism (nematode); Warm/cold + constant cold (environmental conditions); experiment 4
19	E-GEOD-23528	E-GEOD-23528_WC-DD_exp6	GPL200	22625	2-46 (+4)	Caenorhabditis elegans [Cel]	Adult organism (nematode); Warm/cold + constant darkness (environmental conditions); experiment 6
20	E-GEOD-24503	E-GEOD-24503	A-AFFY-35	18952	0-46 (+2)	Drosophila melanogaster	Adult insect organism
21	E-GEOD-28430	E-GEOD-28430	GPL8012	2515	4-24 (+4)	Synechococcus elongatus [Sel]	Unicellular organism
22	E-GEOD-30411	E-GEOD-30411	GPL6096	23332	0-46 (+2)	Mus musculus	Liver
23	E-GEOD-31763	E-GEOD-31763	GPL4032	17734	0-44 (+4)	Zea mays [Zma]	Leaf and shoot of seedling
24	E-GEOD-33333	E-GEOD-33333	GPL14814	4077	2-24 (+2)	Plasmodium chabaudi [Pch]	Mix of several organisms (unicellular eukaryotes) collected across the 24-hour intraerythrocytic life cycle
25	E-GEOD-33726	E-GEOD-33726_POL	GPL1261	45101	0-22 (+2) x 2	Mus musculus	Liver; polyosmal RNA as RNA isolation technique
26	E-GEOD-33726	E-GEOD-33726_TOT	GPL1261	45101	0-22 (+2) x 2	Mus musculus	Liver; total RNA as RNA isolatino technique
27	E-GEOD-3416	E-GEOD-3416	GPL198	22810	0-20 (+4) x 3	Arabidopsis thaliana	Rosette leaf
28	E-GEOD-35795	E-GEOD-35795	GPL7202	27883	0-20 (+4) x 2	Mus musculus	Urinary bladder from adult organism
29	E-GEOD-37332	E-GEOD-37332_DD	GPL15450	43603	0-44 (+4)	Danio rerio [Dre]	Whole fish larva body; constant darkness (light treatment)
30	E-GEOD-37332	E-GEOD-37332_LD	GPL15450	43603	0-44 (+4)	Danio rerio [Dre]	Whole fish larva body; light/darkness (light treatment)
31	E-GEOD-3751	E-GEOD-3751_LI	GPL1073	31373	18-62 (+4) x 2	Mus musculus	Liver from adult organism
32	E-GEOD-3751	E-GEOD-3751_SM	GPL1073	31373	18-62 (+4) x 2	Mus musculus	Skeletal muscle from adult organism
33	E-GEOD-3842	E-GEOD-3842_yw1	GPL72	14010	2-22 (+2) x 2	Drosophila melanogaster	Adult insect head; yw1 strain
34	E-GEOD-3842	E-GEOD-3842_yw2	GPL72	14010	2-22 (+2) x 2	Drosophila melanogaster	Adult insect head; yw1 strain
35	E-GEOD-414	E-GEOD-414	GPL81	12488	4-48 (+4)	Mus musculus	Aorta from adult organism
36	E-GEOD-41696	E-GEOD-41696	GPL1319	15617	2-22(+4) x 2	Drosophila melanogaster	Adult insect pineal gland
37	E-GEOD-42859	E-GEOD-42859	GPL15966	7151	0-24 (+6) x 3	Nostoc punctiforme [Npu]	Whole organism (Prokaryotes, Cyanobacteria)
38	E-GEOD-43071	E-GEOD-43071_SOL	GPL13730	21225	0-20 (+4) x 3	Mus musculus	Soleus muscle from adult organism
39	E-GEOD-43071	E-GEOD-43071_TA	GPL13730	21225	0-20 (+4) x 3	Mus musculus	Tibialis anterioris muscle from adult organism
40	E-GEOD-47015	E-GEOD-47015	GPL8012	2515	24-40 (+6) + 48	Synechococcus elongatus	Whole organism (Prokaryotes, Cyanobacteria)
41	E-GEOD-47482	E-GEOD-47482_LDDDD	GPL15867	40886	0-24 (+2)	Synechocystis sp. PCC 6803 [Syn]	Whole organism (Prokaryotes, Cyanobacteria); constant darkness (light treatment)
42	E-GEOD-47482	E-GEOD-47482_LDLDL	GPL15867	40886	0-24 (+2)	Synechocystis sp. PCC 6803 [Syn]	Whole organism (Prokaryotes, Cyanobacteria); light/dark cycles (light treatment)
43	E-GEOD-49638	E-GEOD-49638	GPL6246	35556	22-40 (+4) + 46 x 3	Mus musculus	Embryonal fibroblast cell
44	E-GEOD-50438	E-GEOD-50438_10d_MESO_LD	GPL17416	28583	0-20 (+4)	Arabidopsis thaliana	10-day old seedlings mesophyll; long day (grow condition)
45	E-GEOD-50438	E-GEOD-50438_10d_MESO_SD	GPL17416	28583	0-20 (+4)	Arabidopsis thaliana	10-day-old seedlings; mesophyll; short day (grow condition)
46	E-GEOD-50438	E-GEOD-50438_10d_VASC_LD	GPL17416	28583	0-20 (+4)	Arabidopsis thaliana	10-day-old seedlings; mesophyll; long day (grow condition)
47	E-GEOD-50438	E-GEOD-50438_10d_VASC_SD	GPL17416	28583	0-20 (+4)	Arabidopsis thaliana	10-day-old seedlings; vasculature; short day (grow condition)
48	E-GEOD-50438	E-GEOD-50438_10d_WHOLELEAF_LD	GPL17416	28583	0-20 (+4)	Arabidopsis thaliana	10-day-old seedlings; whole leaf; long day (grow condition)
49	E-GEOD-50438	E-GEOD-50438_10d_WHOLELEAF_SD	GPL17416	28583	0-20 (+4)	Arabidopsis thaliana	10-day-old seedlings; whole leaf; short day (grow condition)
50	E-GEOD-50438	E-GEOD-50438_9d_MESO_LD	GPL17416	28583	0-20 (+4)	Arabidopsis thaliana	9-day-old seedlings; mesophyll; long day (grow condition)
51	E-GEOD-50438	E-GEOD-50438_9d_MESO_SD	GPL17416	28583	0-20 (+4)	Arabidopsis thaliana	9-day-old seedlings; mesophyll; short day (grow condition)
52	E-GEOD-50438	E-GEOD-50438_9d_VASC_LD	GPL17416	28583	0-20 (+4)	Arabidopsis thaliana	9-day-old seedlings; vasculature; long day (grow condition)
53	E-GEOD-50438	E-GEOD-50438_9d_VASC_SD	GPL17416	28583	0-20 (+4)	Arabidopsis thaliana	9-day-old seedlings; vasculature; long day (grow condition)
54	E-GEOD-50438	E-GEOD-50438_9d_WHOLELEAF_LD	GPL17416	28583	0-20 (+4)	Arabidopsis thaliana	9-day-old seedlings; whole leaf; long day (grow condition)
55	E-GEOD-50438	E-GEOD-50438_9d_WHOLELEAF_SD	GPL17416	28583	0-20 (+4)	Arabidopsis thaliana	9-day-old seedlings; whole leaf; short day (grow condition)
56	E-GEOD-50631	E-GEOD-50631_4x44K	GPL10332	44495	0-45 (+5) x 3	Homo sapiens	epidermal stem cell; Agilent 4x44K v2 Microarray
57	E-GEOD-50631	E-GEOD-50631_8x60K	GPL13607	44495	0-45 (+5) x 3	Homo sapiens	epidermal stem cell; Agilent 8x60k Microarray
58	E-GEOD-52333	E-GEOD-52333_HFD	GPL6246	35557	0-20 (+4) x 3	Mus musculus	Liver; high fat diet
59	E-GEOD-52333	E-GEOD-52333_NC	GPL6246	35557	0-20 (+4) x 3	Mus musculus	Liver; normal chow
60	E-GEOD-52486	E-GEOD-52486	GPL9534	2723	36-48 (+4) + 56-64 (+4)	Synechococcus elongatus	Unicellular organism
61	E-GEOD-52710	E-GEOD-52710	GPL6244	19935	2-26 (+2) x 2	Homo sapiens	Cell line L428
62	E-GEOD-54525	E-GEOD-54525_28DPS	GPL18235	13005	0-22 (+2)	Oryza sativa [Osa]	Leaf; 28 days past sown
63	E-GEOD-54525	E-GEOD-54525_49DPS	GPL18235	13005	0-22 (+2)	Oryza sativa [Osa]	Leaf; 49 days past sown
64	E-GEOD-59112	E-GEOD-59112	GPL9534	1739	4-24 (+4)	Synechococcus elongatus	Unicellular organism (Prokaryotes, Cyanobacteria)
65	E-GEOD-59404	E-GEOD-59404	GPL6885	25697	0-68 (+4) x 3 [2 for last point]	Mus musculus	Lung tissue
66	E-GEOD-60496	E-GEOD-60496_DD	GPL18530	16581	0-20 (+4) x 2	Aedes aegypti [Aae]	Adult insect; Constant darkness (growth condition)
67	E-GEOD-60496	E-GEOD-60496_LD	GPL18530	16581	0-20 (+4) x 2	Aedes aegypti [Aae]	Adult insect; Light/dark (growth condition)
68	E-GEOD-66243	E-GEOD-66243	GPL13112	21937	0-32 (+4) x 2	Mus musculus	Cell line NIH3T3
69	E-GEOD-67590	E-GEOD-67590_OE	GPL17275	8669	3-23 (+4) x 2	Drosophila melanogaster	Adult insect (control samples in the "Over-expressing Cabut protein" experiment)
70	E-GEOD-67590	E-GEOD-67590_RNAi	GPL17275	8669	3-23 (+4) x 2	Drosophila melanogaster	Adult insect (control samples in the "RNA interference Cabut mRNA" experiment)
71	E-GEOD-70384	E-GEOD-70384	GPL6246	35556	18-64 (+2)	Mus musculus	Suprachiasmatic nucleus
72	E-GEOD-75523	E-GEOD-75523_age8	GPL18802	24479	0-21 (+3) x 2	Mus musculus	8-weeks-old adult mouse; hindlimb muscle
73	E-GEOD-75523	E-GEOD-75523_age80	GPL18802	24479	0-21 (+3) x 2	Mus musculus	80-weeks-old adult mouse; hindlimb muscle
74	E-GEOD-76368	E-GEOD-76368_MCF-7	GPL21250	44544	0-24 (+4)	Homo sapiens	breast cancer epithelial cell line
75	E-GEOD-76369	E-GEOD-76369_MCF-10A	GPL21250	44544	0-24 (+4)	Homo sapiens	breast cancer epithelial cell line
76	E-MEXP-1299	E-MEXP-1299_col_LD	A-AFFY-2	22810	0-20 (+4)	Arabidopsis thaliana	“Col” ecotype (non-mutant samples); long dark (growth condition)
77	E-MEXP-1299	E-MEXP-1299_col_SD	A-AFFY-2	22810	0-20 (+4)	Arabidopsis thaliana	“Col” ecotype (non-mutant samples) ; short dark (growth condition)
78	E-MEXP-1299	E-MEXP-1299_ler_SD	A-AFFY-2	22810	0-20 (+4)	Arabidopsis thaliana	“Ler” ecotype (non-mutant samples); short dark (growth condition)
79	E-MEXP-3780	E-MEXP-3780	A-AFFY-45	45101	0-40 (+4)	Mus musculus	Cartilage from metasternum
80	GSE101461	GSE101461_MCF-10A	GPL18402	4796	12-40 (+4)	Homo sapiens	breast cancer epithelial cell line
81	GSE101461	GSE101461_MCF-7	GPL18402	4796	12-40 (+4)	Homo sapiens	breast cancer epithelial cell line
82	GSE98965	HEA_GSE98965	NGS	20864	0-22 (+2)	Papio anubis [Pan]	Heart
83	GSE98965	HIP_GSE98965	NGS	20864	0-22 (+2)	Papio anubis [Pan]	Hippocampus
84	GSE98965	LIV_GSE98965	NGS	20864	0-22 (+2)	Papio anubis [Pan]	Liver
85	GSE98965	LUN_GSE98965	NGS	20864	0-22 (+2)	Papio anubis [Pan]	Lung
86	GSE98965	PAN_GSE98965	NGS	20864	0-22 (+2)	Papio anubis [Pan]	Pancreas
87	GSE98965	SKI_GSE98965	NGS	20864	0-22 (+2)	Papio anubis [Pan]	Skin

## Sheet: S2
Dataset	period interval	Total elements	BC p-value	MC p-value	BC q-value	MC q-value	BC p-value (%)	MC p-value (%)	BC q-value (%)	MC q-value (%)
E-GEOD-11469	T7_T9	2304	51	.	.	.	2.21354	.	.	.
E-GEOD-11469	T10_T14	2304	43	28	.	.	1.86632	1.21528	.	.
E-GEOD-11469	T20_T28	2304	44	13	.	.	1.90972	0.564236	.	.
E-GEOD-11516	T7_T9	46628	1403	704	.	.	3.00892	1.50982	.	.
E-GEOD-11516	T10_T14	46628	1937	658	.	.	4.15416	1.41117	.	.
E-GEOD-11516	T20_T28	46628	7605	3799	3531	1791	16.3099	8.14747	7.5727	3.84104
E-GEOD-13949	T7_T9	33297	907	240	4	.	2.72397	0.720786	0.0120131	.
E-GEOD-13949	T10_T14	33297	1365	307	.	.	4.09947	0.922005	.	.
E-GEOD-13949	T20_T28	33297	959	1025	63	45	2.88014	3.07836	0.189206	0.135147
E-GEOD-16422	T7_T9	7901	.	107	.	.	.	1.35426	.	.
E-GEOD-16422	T10_T14	7901	.	484	.	165	.	6.12581	.	2.08834
E-GEOD-16422	T20_T28	7901	.	1285	.	1243	.	16.2638	.	15.7322
E-GEOD-17627_AI	T7_T9	18952	724	332	.	.	3.82018	1.75179	.	.
E-GEOD-17627_AI	T10_T14	18952	703	181	.	.	3.70937	0.955044	.	.
E-GEOD-17627_AI	T20_T28	18952	770	444	5	.	4.0629	2.34276	0.0263824	.
E-GEOD-17627_IL	T7_T9	18592	1788	425	.	.	9.61704	2.28593	.	.
E-GEOD-17627_IL	T10_T14	18592	1317	194	.	.	7.08369	1.04346	.	.
E-GEOD-17627_IL	T20_T28	18592	1555	481	17	.	8.36381	2.58713	0.0914372	.
E-GEOD-18827	T7_T9	16384	97	30	.	.	0.592041	0.183105	.	.
E-GEOD-18827	T10_T14	16384	286	91	.	.	1.74561	0.55542	.	.
E-GEOD-18827	T20_T28	16384	1115	746	75	65	6.80542	4.55322	0.457764	0.396729
E-GEOD-19271	T7_T9	22810	714	193	.	.	3.13021	0.84612	.	.
E-GEOD-19271	T10_T14	22810	1311	111	.	.	5.74748	0.486629	.	.
E-GEOD-19271	T20_T28	22810	5295	2924	2915	1578	23.2135	12.8189	12.7795	6.91802
E-GEOD-20635	T7_T9	31099	1004	123	.	.	3.2284	0.395511	.	.
E-GEOD-20635	T10_T14	31099	2294	317	.	.	7.37644	1.01933	.	.
E-GEOD-20635	T20_T28	31099	8230	4800	2553	1970	26.4639	15.4346	8.20927	6.33461
E-GEOD-21658_DD	T7_T9	18432	.	317	.	.	.	1.71984	.	.
E-GEOD-21658_DD	T10_T14	18432	.	135	.	.	.	0.732422	.	.
E-GEOD-21658_DD	T20_T28	18432	.	302	.	.	.	1.63845	.	.
E-GEOD-21658_LD	T7_T9	18432	.	303	.	.	.	1.64388	.	.
E-GEOD-21658_LD	T10_T14	18432	.	218	.	.	.	1.18273	.	.
E-GEOD-21658_LD	T20_T28	18432	.	500	.	24	.	2.71267	.	0.130208
E-GEOD-22585_BODY_DD	T7_T9	22769	973	171	.	.	4.27335	0.751021	.	.
E-GEOD-22585_BODY_DD	T10_T14	22769	1579	218	.	.	6.93487	0.957442	.	.
E-GEOD-22585_BODY_DD	T20_T28	22769	2835	1171	653	263	12.4511	5.14296	2.86793	1.15508
E-GEOD-22585_BODY_LD	T7_T9	22769	1273	244	.	.	5.59094	1.07163	.	.
E-GEOD-22585_BODY_LD	T10_T14	22769	6953	1668	1	.	30.5371	7.32575	0.00439194	.
E-GEOD-22585_BODY_LD	T20_T28	22769	3884	1482	1441	564	17.0583	6.50885	6.32878	2.47705
E-GEOD-22585_HEAD_DD	T7_T9	22769	1744	264	.	.	7.65954	1.15947	.	.
E-GEOD-22585_HEAD_DD	T10_T14	22769	1658	182	1	.	7.28183	0.799332	0.00439194	.
E-GEOD-22585_HEAD_DD	T20_T28	22769	9191	1644	1439	567	40.3663	7.22034	6.32	2.49023
E-GEOD-22585_HEAD_LD	T7_T9	22769	662	187	.	.	2.90746	0.821292	.	.
E-GEOD-22585_HEAD_LD	T10_T14	22769	872	221	2	.	3.82977	0.970618	0.00878387	.
E-GEOD-22585_HEAD_LD	T20_T28	22769	3578	1604	1998	827	15.7143	7.04467	8.77509	3.63213
E-GEOD-23528_LD-CC_exp6	T7_T9	22625	277	.	.	.	1.22431	.	.	.
E-GEOD-23528_LD-CC_exp6	T10_T14	22625	145	.	.	.	0.640884	.	.	.
E-GEOD-23528_LD-CC_exp6	T20_T28	22625	776	.	.	.	3.42983	.	.	.
E-GEOD-23528_LD-DD_exp4	T7_T9	22625	279	.	.	.	1.23315	.	.	.
E-GEOD-23528_LD-DD_exp4	T10_T14	22625	475	.	.	.	2.09945	.	.	.
E-GEOD-23528_LD-DD_exp4	T20_T28	22625	802	.	.	.	3.54475	.	.	.
E-GEOD-23528_WC-CC_exp4	T7_T9	22625	196	.	.	.	0.866298	.	.	.
E-GEOD-23528_WC-CC_exp4	T10_T14	22625	851	.	.	.	3.76133	.	.	.
E-GEOD-23528_WC-CC_exp4	T20_T28	22625	1517	.	.	.	6.70497	.	.	.
E-GEOD-23528_WC-DD_exp6	T7_T9	22625	540	.	.	.	2.38674	.	.	.
E-GEOD-23528_WC-DD_exp6	T10_T14	22625	130	.	.	.	0.574586	.	.	.
E-GEOD-23528_WC-DD_exp6	T20_T28	22625	1088	.	.	.	4.80884	.	.	.
E-GEOD-24503	T7_T9	18952	177	.	.	.	0.933938	.	.	.
E-GEOD-24503	T10_T14	18952	2787	.	8	.	14.7056	.	0.0422119	.
E-GEOD-24503	T20_T28	18952	499	.	49	.	2.63297	.	0.258548	.
E-GEOD-28430	T7_T9	2515	37	44	.	.	1.47117	1.7495	.	.
E-GEOD-28430	T10_T14	2515	70	6	.	.	2.7833	0.238569	.	.
E-GEOD-28430	T20_T28	2515	230	149	.	.	9.14513	5.92445	.	.
E-GEOD-30411	T7_T9	23332	747	423	.	.	3.20161	1.81296	.	.
E-GEOD-30411	T10_T14	23332	1495	370	7	.	6.40751	1.5858	0.0300017	.
E-GEOD-30411	T20_T28	23332	2464	1554	1029	538	10.5606	6.66038	4.41025	2.30585
E-GEOD-31763	T7_T9	17734	876	291	.	.	4.93966	1.64092	.	.
E-GEOD-31763	T10_T14	17734	635	96	.	.	3.58069	0.541333	.	.
E-GEOD-31763	T20_T28	17734	2122	1097	.	.	11.9657	6.18586	.	.
E-GEOD-33333	T7_T9	4077	55	21	.	.	1.34903	0.515085	.	.
E-GEOD-33333	T10_T14	4077	59	8	.	.	1.44714	0.196223	.	.
E-GEOD-33333	T20_T28	4077	702	605	.	2	17.2185	14.8393	.	0.0490557
E-GEOD-33726_POL	T7_T9	45101	2412	513	.	.	5.348	1.13745	.	.
E-GEOD-33726_POL	T10_T14	45101	4269	1229	.	.	9.46542	2.725	.	.
E-GEOD-33726_POL	T20_T28	45101	6226	3041	1513	1021	13.8046	6.74264	3.35469	2.26381
E-GEOD-33726_TOT	T7_T9	45101	1999	601	.	.	4.43227	1.33256	.	.
E-GEOD-33726_TOT	T10_T14	45101	3607	1182	.	.	7.99761	2.62078	.	.
E-GEOD-33726_TOT	T20_T28	45101	6794	3867	1898	1455	15.064	8.57409	4.20833	3.22609
E-GEOD-3416	T7_T9	22810	495	149	.	.	2.1701	0.653222	.	.
E-GEOD-3416	T10_T14	22810	473	76	.	.	2.07365	0.333187	.	.
E-GEOD-3416	T20_T28	22810	4326	2752	1771	1155	18.9654	12.0649	7.76414	5.06357
E-GEOD-35795	T7_T9	27883	1577	833	.	.	5.65578	2.98748	.	.
E-GEOD-35795	T10_T14	27883	2102	462	.	.	7.53864	1.65692	.	.
E-GEOD-35795	T20_T28	27883	3875	3090	28	.	13.8974	11.082	0.10042	.
E-GEOD-37332_DD	T7_T9	43603	1016	400	.	.	2.33011	0.917368	.	.
E-GEOD-37332_DD	T10_T14	43603	646	64	2	.	1.48155	0.146779	0.00458684	.
E-GEOD-37332_DD	T20_T28	43603	5642	3187	445	2	12.9395	7.30913	1.02057	0.00458684
E-GEOD-37332_LD	T7_T9	43603	1137	609	.	.	2.60762	1.39669	.	.
E-GEOD-37332_LD	T10_T14	43603	481	137	6	.	1.10314	0.314199	0.0137605	.
E-GEOD-37332_LD	T20_T28	43603	7401	4034	583	.	16.9736	9.25166	1.33706	.
E-GEOD-3751_LI	T7_T9	31373	2323	149	.	.	7.40446	0.474931	.	.
E-GEOD-3751_LI	T10_T14	31373	8939	309	.	.	28.4927	0.984923	.	.
E-GEOD-3751_LI	T20_T28	31373	4424	1196	556	130	14.1013	3.8122	1.77222	0.414369
E-GEOD-3751_SM	T7_T9	31373	3476	132	.	.	11.0796	0.420744	.	.
E-GEOD-3751_SM	T10_T14	31373	3724	109	.	.	11.8701	0.347433	.	.
E-GEOD-3751_SM	T20_T28	31373	2944	470	68	2	9.38387	1.4981	0.216747	0.00637491
E-GEOD-3842_yw1	T7_T9	14010	1217	196	.	.	8.68665	1.399	.	.
E-GEOD-3842_yw1	T10_T14	14010	614	106	.	.	4.38258	0.756602	.	.
E-GEOD-3842_yw1	T20_T28	14010	550	279	2	.	3.92577	1.99143	0.0142755	.
E-GEOD-3842_yw2	T7_T9	14010	638	330	.	.	4.55389	2.35546	.	.
E-GEOD-3842_yw2	T10_T14	14010	745	90	.	.	5.31763	0.642398	.	.
E-GEOD-3842_yw2	T20_T28	14010	525	271	.	.	3.74732	1.93433	.	.
E-GEOD-414	T7_T9	12488	730	284	.	.	5.84561	2.27418	.	.
E-GEOD-414	T10_T14	12488	624	85	.	.	4.9968	0.680653	.	.
E-GEOD-414	T20_T28	12488	792	411	1	.	6.34209	3.29116	0.00800769	.
E-GEOD-41696	T7_T9	15617	587	267	.	.	3.75872	1.70968	.	.
E-GEOD-41696	T10_T14	15617	500	75	.	.	3.20164	0.480246	.	.
E-GEOD-41696	T20_T28	15617	1164	639	.	.	7.45342	4.09169	.	.
E-GEOD-42859	T7_T9	7151	364	21	.	.	5.0902	0.293665	.	.
E-GEOD-42859	T10_T14	7151	181	482	.	.	2.53111	6.74032	.	.
E-GEOD-42859	T20_T28	7151	491	390	.	124	6.86617	5.45378	.	1.73402
E-GEOD-43071_SOL	T7_T9	21225	387	161	.	.	1.82332	0.758539	.	.
E-GEOD-43071_SOL	T10_T14	21225	641	128	.	.	3.02002	0.603062	.	.
E-GEOD-43071_SOL	T20_T28	21225	2488	1540	455	357	11.722	7.25559	2.1437	1.68198
E-GEOD-43071_TA	T7_T9	21225	481	250	.	.	2.2662	1.17786	.	.
E-GEOD-43071_TA	T10_T14	21225	489	84	.	.	2.30389	0.39576	.	.
E-GEOD-43071_TA	T20_T28	21225	1733	1068	117	132	8.1649	5.0318	0.551237	0.621908
E-GEOD-47015	T7_T9	2515	417	.	.	.	16.5805	.	.	.
E-GEOD-47015	T10_T14	2515	117	.	.	.	4.65209	.	.	.
E-GEOD-47015	T20_T28	2515	93	.	.	.	3.69781	.	.	.
E-GEOD-47482_LDDDD	T7_T9	40886	771	299	.	.	1.88573	0.731302	.	.
E-GEOD-47482_LDDDD	T10_T14	40886	1769	1072	.	.	4.32666	2.62192	.	.
E-GEOD-47482_LDDDD	T20_T28	40886	11331	7330	10	908	27.7136	17.9279	0.0244582	2.22081
E-GEOD-47482_LDLDL	T7_T9	40886	123	56	.	.	0.300836	0.136966	.	.
E-GEOD-47482_LDLDL	T10_T14	40886	1207	732	.	.	2.95211	1.79034	.	.
E-GEOD-47482_LDLDL	T20_T28	40886	7928	5381	8	.	19.3905	13.161	0.0195666	.
E-GEOD-49638	T7_T9	35556	1337	.	.	.	3.76027	.	.	.
E-GEOD-49638	T10_T14	35556	707	.	.	.	1.98841	.	.	.
E-GEOD-49638	T20_T28	35556	4350	.	.	.	12.2342	.	.	.
E-GEOD-50438_10d_MESO_LD	T7_T9	28583	967	707	.	.	3.38313	2.4735	.	.
E-GEOD-50438_10d_MESO_LD	T10_T14	28583	1650	214	.	.	5.77266	0.748697	.	.
E-GEOD-50438_10d_MESO_LD	T20_T28	28583	2261	1411	2	.	7.9103	4.9365	0.00699717	.
E-GEOD-50438_10d_MESO_SD	T7_T9	28583	1035	716	.	.	3.62103	2.50499	.	.
E-GEOD-50438_10d_MESO_SD	T10_T14	28583	1186	175	.	.	4.14932	0.612252	.	.
E-GEOD-50438_10d_MESO_SD	T20_T28	28583	2846	1752	.	.	9.95697	6.12952	.	.
E-GEOD-50438_10d_VASC_LD	T7_T9	28583	1344	982	.	.	4.7021	3.43561	.	.
E-GEOD-50438_10d_VASC_LD	T10_T14	28583	1572	177	.	.	5.49977	0.619249	.	.
E-GEOD-50438_10d_VASC_LD	T20_T28	28583	1695	1178	1	.	5.9301	4.12133	0.00349858	.
E-GEOD-50438_10d_VASC_SD	T7_T9	28583	941	672	.	.	3.29217	2.35105	.	.
E-GEOD-50438_10d_VASC_SD	T10_T14	28583	1411	164	.	.	4.9365	0.573768	.	.
E-GEOD-50438_10d_VASC_SD	T20_T28	28583	2475	1624	3	.	8.65899	5.6817	0.0104957	.
E-GEOD-50438_10d_WHOLELEAF_LD	T7_T9	28583	873	733	.	.	3.05426	2.56446	.	.
E-GEOD-50438_10d_WHOLELEAF_LD	T10_T14	28583	1481	187	.	.	5.1814	0.654235	.	.
E-GEOD-50438_10d_WHOLELEAF_LD	T20_T28	28583	1626	1066	.	.	5.6887	3.72949	.	.
E-GEOD-50438_10d_WHOLELEAF_SD	T7_T9	28583	818	580	.	.	2.86184	2.02918	.	.
E-GEOD-50438_10d_WHOLELEAF_SD	T10_T14	28583	1200	148	.	.	4.1983	0.51779	.	.
E-GEOD-50438_10d_WHOLELEAF_SD	T20_T28	28583	3260	1941	2	.	11.4054	6.79075	0.00699717	.
E-GEOD-50438_9d_MESO_LD	T7_T9	28583	1028	769	.	.	3.59654	2.69041	.	.
E-GEOD-50438_9d_MESO_LD	T10_T14	28583	1765	230	.	.	6.175	0.804674	.	.
E-GEOD-50438_9d_MESO_LD	T20_T28	28583	2112	1297	2	.	7.38901	4.53766	0.00699717	.
E-GEOD-50438_9d_MESO_SD	T7_T9	28583	1204	811	.	.	4.21229	2.83735	.	.
E-GEOD-50438_9d_MESO_SD	T10_T14	28583	1375	225	.	.	4.81055	0.787181	.	.
E-GEOD-50438_9d_MESO_SD	T20_T28	28583	2518	1380	3	.	8.80943	4.82804	0.0104957	.
E-GEOD-50438_9d_VASC_LD	T7_T9	28583	1374	1036	.	.	4.80705	3.62453	.	.
E-GEOD-50438_9d_VASC_LD	T10_T14	28583	1702	211	.	.	5.95459	0.738201	.	.
E-GEOD-50438_9d_VASC_LD	T20_T28	28583	1661	1073	.	.	5.81115	3.75398	.	.
E-GEOD-50438_9d_VASC_SD	T7_T9	28583	1061	798	.	.	3.712	2.79187	.	.
E-GEOD-50438_9d_VASC_SD	T10_T14	28583	1461	177	.	.	5.11143	0.619249	.	.
E-GEOD-50438_9d_VASC_SD	T20_T28	28583	2428	1546	.	.	8.49456	5.40881	.	.
E-GEOD-50438_9d_WHOLELEAF_LD	T7_T9	28583	1000	665	.	.	3.49858	2.32656	.	.
E-GEOD-50438_9d_WHOLELEAF_LD	T10_T14	28583	1720	228	.	.	6.01756	0.797677	.	.
E-GEOD-50438_9d_WHOLELEAF_LD	T20_T28	28583	2134	1352	2	.	7.46598	4.73008	0.00699717	.
E-GEOD-50438_9d_WHOLELEAF_SD	T7_T9	28583	818	595	.	.	2.86184	2.08166	.	.
E-GEOD-50438_9d_WHOLELEAF_SD	T10_T14	28583	1200	147	.	.	4.1983	0.514292	.	.
E-GEOD-50438_9d_WHOLELEAF_SD	T20_T28	28583	3260	2122	2	.	11.4054	7.42399	0.00699717	.
E-GEOD-50631_4x44K	T7_T9	44495	710	80	.	.	1.59568	0.179795	.	.
E-GEOD-50631_4x44K	T10_T14	44495	1084	256	.	.	2.43623	0.575346	.	.
E-GEOD-50631_4x44K	T20_T28	44495	2417	934	5	.	5.43207	2.09911	0.0112372	.
E-GEOD-50631_8x60K	T7_T9	44495	657	111	.	.	1.47657	0.249466	.	.
E-GEOD-50631_8x60K	T10_T14	44495	1131	334	.	.	2.54186	0.750646	.	.
E-GEOD-50631_8x60K	T20_T28	44495	3086	828	18	44	6.93561	1.86088	0.040454	0.0988875
E-GEOD-52333_HFD	T7_T9	35557	2346	1854	.	.	6.59786	5.21416	.	.
E-GEOD-52333_HFD	T10_T14	35557	2259	490	.	.	6.35318	1.37807	.	.
E-GEOD-52333_HFD	T20_T28	35557	3077	2340	373	557	8.65371	6.58098	1.04902	1.5665
E-GEOD-52333_NC	T7_T9	35557	1273	811	.	.	3.58017	2.28084	.	.
E-GEOD-52333_NC	T10_T14	35557	710	146	.	.	1.99679	0.410608	.	.
E-GEOD-52333_NC	T20_T28	35557	4804	3640	860	1152	13.5107	10.2371	2.41865	3.23987
E-GEOD-52486	T7_T9	2723	39	.	.	.	1.43224	.	.	.
E-GEOD-52486	T10_T14	2723	70	.	.	.	2.57069	.	.	.
E-GEOD-52486	T20_T28	2723	757	.	344	.	27.8002	.	12.6331	.
E-GEOD-52710	T7_T9	19935	5	.	.	.	0.0250815	.	.	.
E-GEOD-52710	T10_T14	19935	7	.	.	.	0.0351141	.	.	.
E-GEOD-52710	T20_T28	19935	88	.	.	.	0.441435	.	.	.
E-GEOD-54525_28DPS	T7_T9	13005	65	10	.	.	0.499808	0.0768935	.	.
E-GEOD-54525_28DPS	T10_T14	13005	1591	334	1	.	12.2338	2.56824	0.00768935	.
E-GEOD-54525_28DPS	T20_T28	13005	4441	2979	2658	1534	34.1484	22.9066	20.4383	11.7955
E-GEOD-54525_49DPS	T7_T9	13005	67	10	.	.	0.515186	0.0768935	.	.
E-GEOD-54525_49DPS	T10_T14	13005	726	190	.	.	5.58247	1.46098	.	.
E-GEOD-54525_49DPS	T20_T28	13005	4147	2701	2557	1310	31.8877	20.7689	19.6617	10.073
E-GEOD-59112	T7_T9	1739	1	4	.	.	0.0575043	0.230017	.	.
E-GEOD-59112	T10_T14	1739	38	4	.	.	2.18516	0.230017	.	.
E-GEOD-59112	T20_T28	1739	318	442	.	.	18.2864	25.4169	.	.
E-GEOD-59404	T7_T9	25697	1176	150	.	.	4.57641	0.583726	.	.
E-GEOD-59404	T10_T14	25697	3082	329	.	.	11.9936	1.28031	.	.
E-GEOD-59404	T20_T28	25697	5387	2501	1961	1076	20.9635	9.73265	7.63124	4.18726
E-GEOD-60496_DD	T7_T9	16581	319	149	.	.	1.92389	0.898619	.	.
E-GEOD-60496_DD	T10_T14	16581	305	53	.	.	1.83945	0.319643	.	.
E-GEOD-60496_DD	T20_T28	16581	1373	849	43	.	8.28056	5.12032	0.259333	.
E-GEOD-60496_LD	T7_T9	16581	607	240	.	.	3.66082	1.44744	.	.
E-GEOD-60496_LD	T10_T14	16581	479	116	.	.	2.88885	0.699596	.	.
E-GEOD-60496_LD	T20_T28	16581	1821	1178	98	2	10.9824	7.10452	0.591038	0.012062
E-GEOD-66243	T7_T9	21937	569	97	.	.	2.59379	0.442175	.	.
E-GEOD-66243	T10_T14	21937	567	55	.	.	2.58467	0.250718	.	.
E-GEOD-66243	T20_T28	21937	2876	1615	60	121	13.1103	7.36199	0.273511	0.55158
E-GEOD-67590_OE	T7_T9	8669	254	108	.	.	2.92998	1.24582	.	.
E-GEOD-67590_OE	T10_T14	8669	192	31	.	.	2.21479	0.357596	.	.
E-GEOD-67590_OE	T20_T28	8669	610	384	25	.	7.03657	4.42958	0.288384	.
E-GEOD-67590_RNAi	T7_T9	8669	268	108	.	.	3.09148	1.24582	.	.
E-GEOD-67590_RNAi	T10_T14	8669	202	41	.	.	2.33014	0.47295	.	.
E-GEOD-67590_RNAi	T20_T28	8669	631	395	34	.	7.27881	4.55647	0.392202	.
E-GEOD-70384	T7_T9	35556	939	380	.	.	2.6409	1.06874	.	.
E-GEOD-70384	T10_T14	35556	4473	1448	4	.	12.5802	4.07245	0.0112499	.
E-GEOD-70384	T20_T28	35556	3279	2525	158	178	9.22207	7.10147	0.444369	0.500619
E-GEOD-75523_age8	T7_T9	24479	620	340	1	.	2.53278	1.38895	0.00408513	.
E-GEOD-75523_age8	T10_T14	24479	1299	217	.	.	5.30659	0.886474	.	.
E-GEOD-75523_age8	T20_T28	24479	2451	1189	157	70	10.0127	4.85722	0.641366	0.285959
E-GEOD-75523_age80	T7_T9	24479	373	180	.	.	1.52376	0.735324	.	.
E-GEOD-75523_age80	T10_T14	24479	887	136	.	.	3.62351	0.555578	.	.
E-GEOD-75523_age80	T20_T28	24479	1529	777	50	.	6.24617	3.17415	0.204257	.
E-GEOD-76368_MCF-7	T7_T9	44544	3429	1817	11	.	7.69801	4.07911	0.0246947	.
E-GEOD-76368_MCF-7	T10_T14	44544	1190	129	2	.	2.67152	0.289601	0.00448994	.
E-GEOD-76368_MCF-7	T20_T28	44544	1004	1108	2	.	2.25395	2.48743	0.00448994	.
E-GEOD-76369_MCF-10A	T7_T9	44544	3324	1884	18	.	7.46228	4.22953	0.0404095	.
E-GEOD-76369_MCF-10A	T10_T14	44544	963	135	.	.	2.16191	0.303071	.	.
E-GEOD-76369_MCF-10A	T20_T28	44544	1264	1289	.	.	2.83764	2.89377	.	.
E-MEXP-1299_col_LD	T7_T9	22810	346	269	.	.	1.51688	1.17931	.	.
E-MEXP-1299_col_LD	T10_T14	22810	456	52	1	.	1.99912	0.22797	0.00438404	.
E-MEXP-1299_col_LD	T20_T28	22810	3627	1961	2	.	15.9009	8.59711	0.00876808	.
E-MEXP-1299_col_SD	T7_T9	22810	554	401	1	.	2.42876	1.758	0.00438404	.
E-MEXP-1299_col_SD	T10_T14	22810	830	121	3	.	3.63875	0.530469	0.0131521	.
E-MEXP-1299_col_SD	T20_T28	22810	2343	1459	4	.	10.2718	6.39632	0.0175362	.
E-MEXP-1299_ler_SD	T7_T9	22810	391	316	.	.	1.71416	1.38536	.	.
E-MEXP-1299_ler_SD	T10_T14	22810	665	67	1	.	2.91539	0.293731	0.00438404	.
E-MEXP-1299_ler_SD	T20_T28	22810	2991	1738	4	.	13.1127	7.61947	0.0175362	.
E-MEXP-3780	T7_T9	45101	795	318	.	.	1.76271	0.705084	.	.
E-MEXP-3780	T10_T14	45101	739	133	1	.	1.63854	0.294894	0.00221725	.
E-MEXP-3780	T20_T28	45101	4443	2354	17	.	9.85122	5.2194	0.0376932	.
GSE101461_MCF-10A	T7_T9	4796	318	143	.	.	6.63053	2.98165	.	.
GSE101461_MCF-10A	T10_T14	4796	301	52	.	.	6.27606	1.08424	.	.
GSE101461_MCF-10A	T20_T28	4796	196	94	.	.	4.08674	1.95997	.	.
GSE101461_MCF-7	T7_T9	4796	290	126	.	.	6.04671	2.62719	.	.
GSE101461_MCF-7	T10_T14	4796	276	53	.	.	5.7548	1.10509	.	.
GSE101461_MCF-7	T20_T28	4796	219	121	.	.	4.56631	2.52294	.	.
HEA_GSE98965	T7_T9	20864	375	85	.	.	1.79735	0.4074	.	.
HEA_GSE98965	T10_T14	20864	496	79	.	.	2.3773	0.378643	.	.
HEA_GSE98965	T20_T28	20864	1531	2742	1	.	7.338	13.1423	0.00479294	.
HIP_GSE98965	T7_T9	20864	504	139	.	.	2.41564	0.666219	.	.
HIP_GSE98965	T10_T14	20864	2199	660	.	.	10.5397	3.16334	.	.
HIP_GSE98965	T20_T28	20864	518	241	.	.	2.48275	1.1551	.	.
LIV_GSE98965	T7_T9	20864	742	185	.	.	3.55637	0.886695	.	.
LIV_GSE98965	T10_T14	20864	374	67	.	.	1.79256	0.321127	.	.
LIV_GSE98965	T20_T28	20864	774	507	.	.	3.70974	2.43002	.	.
LUN_GSE98965	T7_T9	20864	396	118	.	.	1.89801	0.565567	.	.
LUN_GSE98965	T10_T14	20864	770	179	.	.	3.69057	0.857937	.	.
LUN_GSE98965	T20_T28	20864	2101	1148	1	.	10.07	5.5023	0.00479294	.
PAN_GSE98965	T7_T9	20864	764	250	.	.	3.66181	1.19824	.	.
PAN_GSE98965	T10_T14	20864	1345	292	.	.	6.44651	1.39954	.	.
PAN_GSE98965	T20_T28	20864	1412	433	2	.	6.76764	2.07535	0.00958589	.
SKI_GSE98965	T7_T9	20864	553	164	.	.	2.6505	0.786043	.	.
SKI_GSE98965	T10_T14	20864	968	208	.	.	4.63957	0.996933	.	.
SKI_GSE98965	T20_T28	20864	996	534	2	.	4.77377	2.55943	0.00958589	.

## Sheet: S3
Species	Dataset	Gene symbol	Method/s
Aedes aegypti	E-GEOD-60496_DD	AaeL_AAEL002049 ("circadian protein clock")	BC/MC
Aedes aegypti	E-GEOD-60496_LD	AaeL_AAEL002049 ("circadian protein clock")	BC/MC
Aedes aegypti	E-GEOD-60496_DD	AaeL_AAEL012562 ("circadian locomoter output cycles kaput protein")	BC/MC
Aedes aegypti	E-GEOD-60496_DD	AaeL_AAEL008141 ("period circadian protein")	MC
Aedes aegypti	E-GEOD-60496_LD	AaeL_AAEL008141	MC
Anopheles gambiae	E-GEOD-22585_BODY_DD	AGAP008288 ("Timeless")	BC
Anopheles gambiae	E-GEOD-22585_HEAD_DD	AGAP006376 ("Circadian rhythm associated gene")	BC
Arabidopsis thaliana	E-GEOD-19271	At1g04400 (Cry2)	BC
Arabidopsis thaliana	E-GEOD-19271	At4g08920 (Cry1)	BC
Arabidopsis thaliana	E-GEOD-19271	At5g24850 (Cry3)	BC
Arabidopsis thaliana	E-GEOD-3416	At4g08920 (Cry1)	BC
Arabidopsis thaliana	E-GEOD-3416	At5g24850 (Cry3)	BC/MC
Arabidopsis thaliana	E-MEXP-1299_ler_SD	At4g08920 (Cry1)	MC
Arabidopsis thaliana	E-MEXP-1299_col_SD	At4g08920 (Cry1)	MC
Drosophila melanogaster	E-GEOD-24503	cry	BC
Drosophila melanogaster	E-GEOD-67590_OE	cry	BC/MC
Drosophila melanogaster	E-GEOD-67590_RNAi	cry	BC/MC
Drosophila melanogaster	E-GEOD-17627_AI	per	BC/MC
Drosophila melanogaster	E-GEOD-17627_AI	cry	BC/MC
Drosophila melanogaster	E-GEOD-17627_IL	per	BC/MC
Drosophila melanogaster	E-GEOD-17627_IL	cry	BC/MC
Drosophila melanogaster	E-GEOD-24503	per	BC
Drosophila melanogaster	E-GEOD-3842_yw2	per	BC/MC
Drosophila melanogaster	E-GEOD-3842_yw1	pdp1	MC
Drosophila melanogaster	E-GEOD-67590_OE	pdp1	BC/MC
Drosophila melanogaster	E-GEOD-17627_AI	pdp1	BC/MC
Drosophila melanogaster	E-GEOD-17627_IL	pdp1	BC
Drosophila melanogaster	E-GEOD-17627_AI	vri	BC/MC
Drosophila melanogaster	E-GEOD-17627_IL	vri	BC/MC
Drosophila melanogaster	E-GEOD-24503	vri	BC
Drosophila melanogaster	E-GEOD-3842_yw2	vri	BC/MC
Drosophila melanogaster	E-GEOD-3842_yw1	vri	MC
Drosophila melanogaster	E-GEOD-67590_OE	vri	BC
Drosophila melanogaster	E-GEOD-67590_RNAi	vri	BC/MC
Danio rerio	E-GEOD-37332_DD	arntl1b	BC/MC
Danio rerio	E-GEOD-37332_DD	arntl2	BC/MC
Danio rerio	E-GEOD-37332_DD	arntl1a	BC/MC
Danio rerio	E-GEOD-37332_LD	arntl1b	BC/MC
Danio rerio	E-GEOD-37332_LD	arntl2	BC/MC
Danio rerio	E-GEOD-37332_LD	arntl1a	BC/MC
Danio rerio	E-GEOD-41696	arntl1b	BC/MC
Danio rerio	E-GEOD-41696	arntl1a	BC
Danio rerio	E-GEOD-37332_DD	clock	BC/MC
Danio rerio	E-GEOD-37332_LD	clock	BC
Danio rerio	E-GEOD-41696	clock	BC/MC
Danio rerio	E-GEOD-37332_DD	per1a	BC/MC
Danio rerio	E-GEOD-37332_DD	per1b	BC/MC
Danio rerio	E-GEOD-37332_DD	per3	BC/MC
Danio rerio	E-GEOD-37332_LD	per1a	BC/MC
Danio rerio	E-GEOD-37332_LD	per1b	BC/MC
Danio rerio	E-GEOD-37332_LD	per3	BC/MC
Danio rerio	E-GEOD-37332_LD	per2	BC
Danio rerio	E-GEOD-41696	per2	BC
Danio rerio	E-GEOD-37332_DD	cry2a	BC/MC
Danio rerio	E-GEOD-37332_DD	cry3	BC/MC
Danio rerio	E-GEOD-37332_DD	cry4	BC/MC
Danio rerio	E-GEOD-37332_DD	cry1b	BC/MC
Danio rerio	E-GEOD-37332_DD	cry2b	BC/MC
Danio rerio	E-GEOD-37332_DD	arntl1b	BC
Danio rerio	E-GEOD-37332_LD	cry2b	BC
Danio rerio	E-GEOD-37332_LD	cry2a	BC/MC
Danio rerio	E-GEOD-37332_LD	cry3	BC/MC
Danio rerio	E-GEOD-37332_LD	cry4	BC/MC
Danio rerio	E-GEOD-37332_LD	cry1a	BC/MC
Danio rerio	E-GEOD-37332_LD	cry1b	BC/MC
Danio rerio	E-GEOD-37332_LD	cry5	BC
Danio rerio	E-GEOD-37332_LD	arntl1b	BC
Danio rerio	E-GEOD-37332_LD	arntl1a	BC
Danio rerio	E-GEOD-37332_LD	arntl2	BC
Danio rerio	E-GEOD-41696	cry1b	BC/MC
Danio rerio	E-GEOD-41696	clock	BC
Danio rerio	E-GEOD-41696	cry3	BC/MC
Homo sapiens	E-GEOD-13949	ARNTL	BC/MC
Homo sapiens	E-GEOD-13949	CLOCK	BC/MC
Homo sapiens	E-GOED-50631_4x44K	CLOCK	MC
Mus musculus	E-GEOD-11516	arntl	BC
Mus musculus	E-GEOD-11516	clock	BC
Mus musculus	E-GEOD-11516	per2	BC
Mus musculus	E-GEOD-11516	per3	BC
Mus musculus	E-GEOD-33726_POL	arntl	BC
Mus musculus	E-GEOD-33726_POL	per2	BC
Mus musculus	E-GEOD-33726_POL	per1	BC
Mus musculus	E-GEOD-33726_POL	per3	BC
Mus musculus	E-GEOD-33726_POL	clock	MC
Mus musculus	E-GEOD-33726_POL	cry1	BC
Mus musculus	E-GEOD-33726_TOT	arntl	BC
Mus musculus	E-GEOD-33726_TOT	per2	BC
Mus musculus	E-GEOD-33726_TOT	per3	BC
Mus musculus	E-GEOD-33726_TOT	cry2	BC
Mus musculus	E-GEOD-33726_TOT	clock	MC
Mus musculus	E-GEOD-33726_TOT	cry1	BC
Mus musculus	E-GEOD-35795	arntl	BC/MC
Mus musculus	E-GEOD-35795	clock	BC/MC
Mus musculus	E-GEOD-35795	per3	BC/MC
Mus musculus	E-GEOD-35795	cry2	BC/MC
Mus musculus	E-GEOD-35795	cry1	BC/MC
Mus musculus	E-GEOD-414	arntl	BC/MC
Mus musculus	E-GEOD-414	clock	BC/MC
Mus musculus	E-GEOD-414	cry1	BC/MC
Mus musculus	E-GEOD-43071_SOL	arntl	BC
Mus musculus	E-GEOD-43071_SOL	clock	BC
Mus musculus	E-GEOD-43071_SOL	per1	BC
Mus musculus	E-GEOD-43071_SOL	per2	BC
Mus musculus	E-GEOD-43071_SOL	per3	BC
Mus musculus	E-GEOD-43071_SOL	cry1	BC
Mus musculus	E-GEOD-43071_SOL	cry2	BC
Mus musculus	E-GEOD-43071_TA	arntl	BC
Mus musculus	E-GEOD-43071_TA	clock	BC
Mus musculus	E-GEOD-43071_TA	per1	BC
Mus musculus	E-GEOD-43071_TA	per2	BC
Mus musculus	E-GEOD-43071_TA	per3	BC
Mus musculus	E-GEOD-43071_TA	cry1	BC
Mus musculus	E-GEOD-43071_TA	cry2	BC
Mus musculus	E-GEOD-52333_HFD	arntl	BC
Mus musculus	E-GEOD-52333_HFD	per1	BC
Mus musculus	E-GEOD-52333_HFD	per2	BC
Mus musculus	E-GEOD-52333_HFD	per3	BC
Mus musculus	E-GEOD-52333_HFD	cry1	BC
Mus musculus	E-GEOD-52333_HFD	cry2	BC
Mus musculus	E-GEOD-52333_HFD	clock	BC
Mus musculus	E-GEOD-52333_NC	arntl	BC
Mus musculus	E-GEOD-52333_NC	per1	BC
Mus musculus	E-GEOD-52333_NC	per2	BC
Mus musculus	E-GEOD-52333_NC	per3	BC
Mus musculus	E-GEOD-52333_NC	cry1	BC
Mus musculus	E-GEOD-52333_NC	cry2	BC
Mus musculus	E-GEOD-59404	arntl	BC/MC
Mus musculus	E-GEOD-59404	clock	BC/MC
Mus musculus	E-GEOD-59404	per2	BC/MC
Mus musculus	E-GEOD-59404	per3	BC/MC
Mus musculus	E-GEOD-59404	cry2	BC/MC
Mus musculus	E-GEOD-66243	arntl	BC
Mus musculus	E-GEOD-66243	clock	BC/MC
Mus musculus	E-GEOD-66243	per1	BC
Mus musculus	E-GEOD-66243	per2	BC
Mus musculus	E-GEOD-66243	per3	BC
Mus musculus	E-GEOD-66243	cry1	BC
Mus musculus	E-GEOD-66243	cry2	BC
Mus musculus	E-GEOD-70384	arntl	BC/MC
Mus musculus	E-GEOD-70384	per3	BC/MC
Mus musculus	E-GEOD-70384	per2	BC
Mus musculus	E-GEOD-70384	cry1	BC/MC
Mus musculus	E-GEOD-70384	cry2	BC/MC
Mus musculus	E-GEOD-75523_age8	arntl	BC
Mus musculus	E-GEOD-75523_age8	clock	BC
Mus musculus	E-GEOD-75523_age80	arntl	BC
Mus musculus	E-GEOD-75523_age80	clock	BC
Mus musculus	E-MEXP-3780	arntl	BC/MC
Mus musculus	E-MEXP-3780	clock	BC/MC
Mus musculus	E-MEXP-3780	per2	BC/MC
Mus musculus	E-MEXP-3780	per3	BC/MC
Mus musculus	E-MEXP-3780	cry1	BC/MC
Mus musculus	E-GEOD-30411	clock	BC
Mus musculus	E-GEOD-30411	per1	BC
Mus musculus	E-GEOD-30411	per2	BC
Mus musculus	E-GEOD-30411	per3	BC
Mus musculus	E-GEOD-33726_POL	clock	BC/MC
Mus musculus	E-GEOD-33726_POL	cry2	BC/MC
Mus musculus	E-GEOD-33726_POL	per2	BC
Mus musculus	E-GEOD-33726_POL	per3	BC
Mus musculus	E-GEOD-33726_TOT	clock	BC/MC
Mus musculus	E-GEOD-33726_TOT	per1	BC/MC
Mus musculus	E-GEOD-33726_TOT	per2	BC
Mus musculus	E-GEOD-33726_TOT	per3	BC/MC
Mus musculus	E-GEOD-75523_age8	clock	BC
Mus musculus	E-GEOD-75523_age80	clock	BC
Mus musculus	E-GEOD-11516	per3	BC
Mus musculus	E-GEOD-11516	per1	BC
Mus musculus	E-GEOD-35795	per1	BC
Mus musculus	E-GEOD-35795	per2	BC
Mus musculus	E-GEOD-49638	per2	BC
Mus musculus	E-GEOD-49638	per3	BC
Mus musculus	E-GEOD-49638	cry1	BC
Mus musculus	E-GEOD-49638	cry2	BC
Mus musculus	E-GEOD-59404	per1	BC
Mus musculus	E-GEOD-70384	per1	BC
Mus musculus	E-GEOD-70384	per2	BC
Mus musculus	E-MEXP-3780	per1	BC
Mus musculus	E-MEXP-3780	clock	MC
Ostreococchus tauri	E-GEOD-16422	Ot01g06320 ("cryptochrome")	MC
Rattus norvegicus	E-GEOD-20635	arntl	BC
Rattus norvegicus	E-GEOD-20635	per3	BC
Rattus norvegicus	E-GEOD-20635	cry1	BC
Synechococcus elongatus	E-GEOD-52486	Synpcc7942_1216 ("Kai C")	BC
Synechococcus elongatus	E-GEOD-52486	Synpcc7942_1217 ("Kai B")	BC
Pan troglodytes	HEA_GSE98965	per2	MC
Pan troglodytes	HEA_GSE98965	cry1	MC
Pan troglodytes	HEA_GSE98965	cry2	MC
Pan troglodytes	HIP_GSE98965	arntl	BC
Pan troglodytes	HIP_GSE98965	clock	BC
Pan troglodytes	LIV_GSE98965	per1	BC/MC
Pan troglodytes	LIV_GSE98965	arntl	MC
Pan troglodytes	LIV_GSE98965	cry1	MC
Pan troglodytes	LIV_GSE98965	cry2	MC
Pan troglodytes	LIV_GSE98965	per2	MC
Pan troglodytes	LIV_GSE98965	per3	BC
Pan troglodytes	LUN_GSE98965	arntl	MC
Pan troglodytes	LUN_GSE98965	cry1	MC
Pan troglodytes	LUN_GSE98965	per1	BC/MC
Pan troglodytes	LUN_GSE98965	cry2	BC/MC
Pan troglodytes	PAN_GSE98965	arntl	BC
Pan troglodytes	PAN_GSE98965	cry1	BC/MC
Pan troglodytes	PAN_GSE98965	cry2	BC/MC
Pan troglodytes	PAN_GSE98965	per1	BC/MC
Pan troglodytes	PAN_GSE98965	per2	BC/MC
Pan troglodytes	PAN_GSE98965	per3	BC/MC
Pan troglodytes	SKI_GSE9895	cry1	BC/MC
Pan troglodytes	SKI_GSE9895	cry2	BC/MC
Pan troglodytes	SKI_GSE9895	per1	BC/MC
Pan troglodytes	SKI_GSE9895	per3	BC/MC
Pan troglodytes	SKI_GSE9895	per2	MC
Pan troglodytes	HEA_GSE98965	per1	BC
Pan troglodytes	HEA_GSE98965	per3	BC/MC

## Sheet: S4
Name	URL	Pubmed Id	Content	Last update	Notes	Methods and tested periodicity
Bioclock	https://www3.nd.edu/~bioclock/	21715657, 25516260	Transcriptomic array datasets for mosquitoes, Anopheles gambiae and Aedes aegyptii	2014	Search by dataaset and species. Time course expression plots are exportable, by selecting the gene of interest. Raw datasets and experimental/analytical details are presented in the home page.	COSOPT, JTK. Circadian periodicity.
CGDB	http://cgdb.biocuckoo.org/index.php	27789706	Transcriptomic and regulation (post-translational) datasets and predictions (by orthology search) for around 150 different organisms.	2021	Search by gene name, accessions, organism name, function, etc. Validated circadian genes are downloadable as an Excel table. Output contains circadian plus sequence/gene ontology details.	Many (as retrieved by original studies). Circadian periodicity.
Circadb	http://circadb.hogeneschlab.org/	15075390	Human and mouse time course expression datasets, for a total of 16 heterogeneous experiments.	2018	Search by gene name, sequence/probe identifier, methods' p-values or q-values, gene function,. Batch queries are possible. Database source code available. Sequence details, statistical parameters and time course plots are returned as output.	JTK, LS, DeLichtenberg. Circadian periodicity.
Circadiomics	http://circadiomics.igb.uci.edu/	29912458	Around 300 transcriptomic, metabolic and proteomic datasets for nine eukaryotic organism (including human).	2018	Search by gene name, tissue, data type, organism, experimental conditions, etc. Statistical parameters, time course expression plots and experiment name are given as output. Results can be downloaded as spreadsheets and images.	BioCycle, JTK. Circadian periodicity.
CirGRDB	http://cirgrdb.biols.ac.cn/	29059379	Transcriptomic and regulatory datasets for mouse and human tissues/cell lines.	2017	Search by gene name; results are splitted according sample type (control, mutant, etc.) and statistical parameters are provided. Full results can be downloaded.	LSPR. Circadian periodicity.
Diurnal	http://diurnal.mocklerlab.org/	18419293	Array expression data from several plant species: Arabidopsis thaliana, Oryza sativa, Glycine max, Populus trychocarpa, Brachypodium distachyon	2007	Search by gene name, accessions, organism name, experimental condition. Whole datasets downloadable, through FTP. Statistical parameters, gene name, probe identifier and time course plots are returned as output.	HAYSTACK. Circadian and ultra-dian ("diurnal") periodicities.
SCNseq	http://www.wgpembroke.com/shiny/SCNseq/	26523393	Transcriptome from mouse suprachiasmatic nucleus; RNA-sequencing was carried out for 6 time point in a 24-hour light/dark cycle.	2015	Search by single gene name and gene table; search can be refined by integrated methods and other annotation fields. Output include time course expression plot and statistical output	JTK. Circadian periodicity.
